# Supplementary material for: Validity of Rapid Antibody Testing for COVID-19 Vaccine in Homeless People
Source: Viruses. 2023 Jun 20;15(6):1400. doi: 10.3390/v15061400 (PMC10305635; doi:10.3390/v15061400)
Supplement: Supplementary file 1 [file viruses-15-01400-s001.zip]

Archive with 3 entries (3 files):
- Supplement S1.pdf
- Supplement S2.pdf
- Supplement S3.xlsx
